# Supplementary material for: A lung tropic AAV vector improves survival in a mouse model of surfactant B deficiency
Source: Nat Commun. 2020 Aug 6;11:3929. doi: 10.1038/s41467-020-17577-8 (PMC7414154; doi:10.1038/s41467-020-17577-8)
Supplement: Supplementary file 2 — Supplementary Data 1 [file 41467_2020_17577_MOESM2_ESM.xlsx]

## Sheet: Supplementary Data File 1
Depth	Name	Statistic	#Cells
	Sample1 acq.fcs		501750
>	Sample1 acq.fcs/Total cells	91.8	460787
> >	Sample1 acq.fcs/Total cells/Singlets	84.5	389160
> > >	Sample1 acq.fcs/Total cells/Singlets/Viable cells	69.9	271917
> > > >	Sample1 acq.fcs/Total cells/Singlets/Viable cells/CD45+	60.6	164716
> > > > >	Sample1 acq.fcs/Total cells/Singlets/Viable cells/CD45+/GFP+	0.42	691
> > > >	Sample1 acq.fcs/Total cells/Singlets/Viable cells/CD45-	39	106150
> > > > >	Sample1 acq.fcs/Total cells/Singlets/Viable cells/CD45-/Epcam dim	4.08	4328
> > > > > >	Sample1 acq.fcs/Total cells/Singlets/Viable cells/CD45-/Epcam dim/GFP+	6.42	278
> > > > >	Sample1 acq.fcs/Total cells/Singlets/Viable cells/CD45-/Epcam++	12.6	13329
> > > > > >	Sample1 acq.fcs/Total cells/Singlets/Viable cells/CD45-/Epcam++/GFP+	18.3	2437
> > > > >	Sample1 acq.fcs/Total cells/Singlets/Viable cells/CD45-/Epcam++-1	12.6	13329
> > > > > >	Sample1 acq.fcs/Total cells/Singlets/Viable cells/CD45-/Epcam++-1/GFP subset	18.3	2437
> > > > >	Sample1 acq.fcs/Total cells/Singlets/Viable cells/CD45-/Epcam- CD31+	34.5	36606
> > > > > >	Sample1 acq.fcs/Total cells/Singlets/Viable cells/CD45-/Epcam- CD31+/GFP+	0	0
> > > > >	Sample1 acq.fcs/Total cells/Singlets/Viable cells/CD45-/EPCAM-CD31-	47.3	50199
> > > > > >	Sample1 acq.fcs/Total cells/Singlets/Viable cells/CD45-/EPCAM-CD31-/EPCAM-CD31-CD45-GFP+	0.076	38
	Sample2 acq.fcs		565329
>	Sample2 acq.fcs/Total cells	93.9	531002
> >	Sample2 acq.fcs/Total cells/Singlets	84.8	450295
> > >	Sample2 acq.fcs/Total cells/Singlets/Viable cells	71.6	322449
> > > >	Sample2 acq.fcs/Total cells/Singlets/Viable cells/CD45+	52.5	169229
> > > > >	Sample2 acq.fcs/Total cells/Singlets/Viable cells/CD45+/GFP+	0.67	1136
> > > >	Sample2 acq.fcs/Total cells/Singlets/Viable cells/CD45-	47.1	151823
> > > > >	Sample2 acq.fcs/Total cells/Singlets/Viable cells/CD45-/Epcam dim	2.93	4456
> > > > > >	Sample2 acq.fcs/Total cells/Singlets/Viable cells/CD45-/Epcam dim/GFP+	6.08	271
> > > > >	Sample2 acq.fcs/Total cells/Singlets/Viable cells/CD45-/Epcam++	23.4	35502
> > > > > >	Sample2 acq.fcs/Total cells/Singlets/Viable cells/CD45-/Epcam++/GFP+	31.4	11142
> > > > >	Sample2 acq.fcs/Total cells/Singlets/Viable cells/CD45-/Epcam++-1	23.4	35502
> > > > > >	Sample2 acq.fcs/Total cells/Singlets/Viable cells/CD45-/Epcam++-1/GFP subset	31.4	11142
> > > > >	Sample2 acq.fcs/Total cells/Singlets/Viable cells/CD45-/Epcam- CD31+	38.8	58961
> > > > > >	Sample2 acq.fcs/Total cells/Singlets/Viable cells/CD45-/Epcam- CD31+/GFP+	0	0
> > > > >	Sample2 acq.fcs/Total cells/Singlets/Viable cells/CD45-/EPCAM-CD31-	33.5	50886
> > > > > >	Sample2 acq.fcs/Total cells/Singlets/Viable cells/CD45-/EPCAM-CD31-/EPCAM-CD31-CD45-GFP+	0.12	60
	Sample3 acq.fcs		346598
>	Sample3 acq.fcs/Total cells	93	322167
> >	Sample3 acq.fcs/Total cells/Singlets	92.7	298758
> > >	Sample3 acq.fcs/Total cells/Singlets/Viable cells	65.1	194580
> > > >	Sample3 acq.fcs/Total cells/Singlets/Viable cells/CD45+	67.4	131207
> > > > >	Sample3 acq.fcs/Total cells/Singlets/Viable cells/CD45+/GFP+	0.21	275
> > > >	Sample3 acq.fcs/Total cells/Singlets/Viable cells/CD45-	30.9	60193
> > > > >	Sample3 acq.fcs/Total cells/Singlets/Viable cells/CD45-/Epcam dim	1.78	1074
> > > > > >	Sample3 acq.fcs/Total cells/Singlets/Viable cells/CD45-/Epcam dim/GFP+	4	43
> > > > >	Sample3 acq.fcs/Total cells/Singlets/Viable cells/CD45-/Epcam++	10.3	6176
> > > > > >	Sample3 acq.fcs/Total cells/Singlets/Viable cells/CD45-/Epcam++/GFP+	16.6	1024
> > > > >	Sample3 acq.fcs/Total cells/Singlets/Viable cells/CD45-/Epcam++-1	10.3	6176
> > > > > >	Sample3 acq.fcs/Total cells/Singlets/Viable cells/CD45-/Epcam++-1/GFP subset	16.6	1024
> > > > >	Sample3 acq.fcs/Total cells/Singlets/Viable cells/CD45-/Epcam- CD31+	52.9	31867
> > > > > >	Sample3 acq.fcs/Total cells/Singlets/Viable cells/CD45-/Epcam- CD31+/GFP+	0.00314	1
> > > > >	Sample3 acq.fcs/Total cells/Singlets/Viable cells/CD45-/EPCAM-CD31-	30.7	18469
> > > > > >	Sample3 acq.fcs/Total cells/Singlets/Viable cells/CD45-/EPCAM-CD31-/EPCAM-CD31-CD45-GFP+	0.17	32
	Sample4 acq.fcs		341256
>	Sample4 acq.fcs/Total cells	94.8	323343
> >	Sample4 acq.fcs/Total cells/Singlets	92.4	298755
> > >	Sample4 acq.fcs/Total cells/Singlets/Viable cells	69.2	206691
> > > >	Sample4 acq.fcs/Total cells/Singlets/Viable cells/CD45+	64.3	132805
> > > > >	Sample4 acq.fcs/Total cells/Singlets/Viable cells/CD45+/GFP+	0.21	276
> > > >	Sample4 acq.fcs/Total cells/Singlets/Viable cells/CD45-	35.2	72714
> > > > >	Sample4 acq.fcs/Total cells/Singlets/Viable cells/CD45-/Epcam dim	1.09	793
> > > > > >	Sample4 acq.fcs/Total cells/Singlets/Viable cells/CD45-/Epcam dim/GFP+	5.04	40
> > > > >	Sample4 acq.fcs/Total cells/Singlets/Viable cells/CD45-/Epcam++	10.7	7806
> > > > > >	Sample4 acq.fcs/Total cells/Singlets/Viable cells/CD45-/Epcam++/GFP+	20	1565
> > > > >	Sample4 acq.fcs/Total cells/Singlets/Viable cells/CD45-/Epcam++-1	10.7	7806
> > > > > >	Sample4 acq.fcs/Total cells/Singlets/Viable cells/CD45-/Epcam++-1/GFP subset	20	1565
> > > > >	Sample4 acq.fcs/Total cells/Singlets/Viable cells/CD45-/Epcam- CD31+	49.8	36247
> > > > > >	Sample4 acq.fcs/Total cells/Singlets/Viable cells/CD45-/Epcam- CD31+/GFP+	0.00276	1
> > > > >	Sample4 acq.fcs/Total cells/Singlets/Viable cells/CD45-/EPCAM-CD31-	34.3	24941
> > > > > >	Sample4 acq.fcs/Total cells/Singlets/Viable cells/CD45-/EPCAM-CD31-/EPCAM-CD31-CD45-GFP+	0.12	31
	Sample5 CI acq.fcs		576256
>	Sample5 CI acq.fcs/Total cells	95	547188
> >	Sample5 CI acq.fcs/Total cells/Singlets	87.9	480799
> > >	Sample5 CI acq.fcs/Total cells/Singlets/Viable cells	68.6	330022
> > > >	Sample5 CI acq.fcs/Total cells/Singlets/Viable cells/CD45+	75.3	248664
> > > > >	Sample5 CI acq.fcs/Total cells/Singlets/Viable cells/CD45+/GFP+	0.000402	1
> > > >	Sample5 CI acq.fcs/Total cells/Singlets/Viable cells/CD45-	24.1	79575
> > > > >	Sample5 CI acq.fcs/Total cells/Singlets/Viable cells/CD45-/Epcam dim	4.44	3537
> > > > > >	Sample5 CI acq.fcs/Total cells/Singlets/Viable cells/CD45-/Epcam dim/GFP+	0	0
> > > > >	Sample5 CI acq.fcs/Total cells/Singlets/Viable cells/CD45-/Epcam++	19.2	15305
> > > > > >	Sample5 CI acq.fcs/Total cells/Singlets/Viable cells/CD45-/Epcam++/GFP+	0.033	5
> > > > >	Sample5 CI acq.fcs/Total cells/Singlets/Viable cells/CD45-/Epcam++-1	19.2	15305
> > > > > >	Sample5 CI acq.fcs/Total cells/Singlets/Viable cells/CD45-/Epcam++-1/GFP subset	0.033	5
> > > > >	Sample5 CI acq.fcs/Total cells/Singlets/Viable cells/CD45-/Epcam- CD31+	28	22299
> > > > > >	Sample5 CI acq.fcs/Total cells/Singlets/Viable cells/CD45-/Epcam- CD31+/GFP+	0	0
> > > > >	Sample5 CI acq.fcs/Total cells/Singlets/Viable cells/CD45-/EPCAM-CD31-	46	36609
> > > > > >	Sample5 CI acq.fcs/Total cells/Singlets/Viable cells/CD45-/EPCAM-CD31-/EPCAM-CD31-CD45-GFP+	0.00273	1
	Sample6 C2 acq.fcs		501554
>	Sample6 C2 acq.fcs/Total cells	94.3	473009
> >	Sample6 C2 acq.fcs/Total cells/Singlets	84.7	400760
> > >	Sample6 C2 acq.fcs/Total cells/Singlets/Viable cells	64.5	258617
> > > >	Sample6 C2 acq.fcs/Total cells/Singlets/Viable cells/CD45+	63.5	164224
> > > > >	Sample6 C2 acq.fcs/Total cells/Singlets/Viable cells/CD45+/GFP+	0	0
> > > >	Sample6 C2 acq.fcs/Total cells/Singlets/Viable cells/CD45-	35.9	92906
> > > > >	Sample6 C2 acq.fcs/Total cells/Singlets/Viable cells/CD45-/Epcam dim	4.47	4152
> > > > > >	Sample6 C2 acq.fcs/Total cells/Singlets/Viable cells/CD45-/Epcam dim/GFP+	0.024	1
> > > > >	Sample6 C2 acq.fcs/Total cells/Singlets/Viable cells/CD45-/Epcam++	14.9	13813
> > > > > >	Sample6 C2 acq.fcs/Total cells/Singlets/Viable cells/CD45-/Epcam++/GFP+	0.029	4
> > > > >	Sample6 C2 acq.fcs/Total cells/Singlets/Viable cells/CD45-/Epcam++-1	14.9	13813
> > > > > >	Sample6 C2 acq.fcs/Total cells/Singlets/Viable cells/CD45-/Epcam++-1/GFP subset	0.029	4
> > > > >	Sample6 C2 acq.fcs/Total cells/Singlets/Viable cells/CD45-/Epcam- CD31+	31.2	28944
> > > > > >	Sample6 C2 acq.fcs/Total cells/Singlets/Viable cells/CD45-/Epcam- CD31+/GFP+	0	0
> > > > >	Sample6 C2 acq.fcs/Total cells/Singlets/Viable cells/CD45-/EPCAM-CD31-	47.8	44443
> > > > > >	Sample6 C2 acq.fcs/Total cells/Singlets/Viable cells/CD45-/EPCAM-CD31-/EPCAM-CD31-CD45-GFP+	0	0
Supplementary Data File 1. Raw data from the flow cytometry experiment displaying the cell percentages and counts in each animal for each of the stained lung cell populations. See Figs. 2c-d and Supplementary Figures 3a-f. AAV6.2FF-GFP = Sample1, -2, -3, -4. AAV6.2FF-Luciferase (Control) = Sample5 C1, -6 C2.
