# Supplementary material for: A lung tropic AAV vector improves survival in a mouse model of surfactant B deficiency
Source: Nat Commun. 2020 Aug 6;11:3929. doi: 10.1038/s41467-020-17577-8 (PMC7414154; doi:10.1038/s41467-020-17577-8)
Supplement: Supplementary file 3 — Supplementary Data 2 [file 41467_2020_17577_MOESM3_ESM.xlsx]

## Sheet: Supplementary Data File 2
M1 (mild)	M2 (moderate)	M3 (severe)
Elevated respiratory rate and normal behavior	Elevated respiratory rate with both periods of normal behavior and inactive behavior where the animal concentrates only on breathing	Elevated respiratory rate and animal does not move for an extended period/barely moves/concentrates only on breathing; cyanosis
Supplementary Data File 2. Respiratory distress scoring system indicating the signs and symptoms for euthanasia as developed by the Animal Care and Veterinary Service (ACVS) at the University of Ottawa.
