# Supplementary material for: A lung tropic AAV vector improves survival in a mouse model of surfactant B deficiency
Source: Nat Commun. 2020 Aug 6;11:3929. doi: 10.1038/s41467-020-17577-8 (PMC7414154; doi:10.1038/s41467-020-17577-8)
Supplement: Supplementary file 4 — Supplementary Data 3 [file 41467_2020_17577_MOESM4_ESM.xlsx]

## Sheet: Supplementary Data File 3
Day	Intratracheal (n=10)	Intratracheal + BLES (n=10)	Intubation (n=10)	Intubation + BLES (n=9)	Intranasal (n=4)
8	3.689×108	8.74×107	4.887×106	2.064×107	1.498×106
	(6.431×108)	(1.56×108)	(2.541×106)	(2.15×107)	(5.23×105)
14	2.541×108	5.44×107	6.589×106	2.07×107	1.695×106
	(4.494×108)	(6.502×107)	(3.434×106)	(2.112×107)	(5.248×105)
21	1.048×107	4.197×107	7.98×106	1.739×107	6.988×105
	(1.122×107)	(5.932×107)	(3.611×106)	(2.153×107)	(2.173×105)
27	2.487×107	4.743×107	8.623×106	3.342×107	9.508×105
	(2.293×107)	(6.919×107)	(6.247×106)	(4.522×107)	(4.865×105)
63	1.178×107	3.68×107	7.187×106	2.184×107	9.705×105
	(9.831×106)	(5.176×107)	(3.13×106)	(1.922×107)	(9.809×105)
98	8.291×106	2.213×107	6.484×106	1.2×107	5.648×105
	(4.538×106)	(2.995×107)	(7.677×106)	(1.415×107)	(4.133×105)
Day	Intratracheal (n=10)	Intratracheal + BLES (n=10)	Intubation (n=9)	Intubation + BLES (n=9)	Intranasal (n=4)
99	1.413×105	1.391×105	2.385×105	1.974×105	6.085×104
	(1.495×105)	(7.723×104)	(2.857×105)	(1.067×105)	(2.78×104)
Supplementary Data File 3. The mean quantification (in bold) and SD (in brackets) of Regions Of Interest (ROI) in the thorax (lung) region by IVIS imaging at 8, 14, 21, 27, 63, and 98 days post AAV administration in Supplementary Figure 7b-c. The mean (in bold) and SD (in brackets) of the qPCR expression levels of the AAV8 genome in the lungs at 99 days post AAV administration from Supplementary …
