# Supplementary material for: A lung tropic AAV vector improves survival in a mouse model of surfactant B deficiency
Source: Nat Commun. 2020 Aug 6;11:3929. doi: 10.1038/s41467-020-17577-8 (PMC7414154; doi:10.1038/s41467-020-17577-8)
Supplement: Supplementary file 5 — Supplementary Data 4 [file 41467_2020_17577_MOESM5_ESM.xlsx]

## Sheet: Supplementary Data File 4
Figure	Treatment	n	Date of birth range	Males	Females	Found dead	Euthanized	Harvested
Fig 4, 5	On Dox	14	10/18/17 – 10/25/18	4	10	0	0	14
Fig 4, 5	No Treatment	2	2010-01-18	0	2	0	0	2
Fig 4, 5	1011 vg AAV-Luc	12	10/18/17 – 11/07/18	7	5	2	1	9
Fig 4, 5	1011 vg AAV-mSPB	14	10/18/17 – 11/07/18	8	6	0	0	14
Fig 6e-h; Supp Fig 8f-g*	1×PBS (On Dox)	7	05/30/19 – 06/27/19	3	4	0	1	0
Fig 6e-h; Supp Fig 8f-g*	1011 vg AAV-mSPB	8	06/12/19 – 06/20/19	4	4	4	2	0
Fig 6e-h; Supp Fig 8f-g*	3 mg/kg LPS	8	04/15/19 – 04/23/19	4	4	5	0	0
Fig 7	On Dox	11	10/18/18 – 10/21/18	4	7	0	0	11
Fig 7	1×PBS + BLES	11	10/17/18 – 10/25/18	7	4	7	0	4
Fig 7	5×1010 vg AAV-hSPB + BLES	11	10/18/18 – 10/25/18	7	4	0	0	11
Fig 9g-h	On Dox	2	10/30/19	Unknown	Unknown	0	0	2
Fig 9g-h	1×PBS + BLES	2	10/29/19	Unknown	Unknown	0	0	2
Fig 9g-h	1011 vg AAV-hSPB + BLES	2	10/30/19	Unknown	Unknown	0	0	2
Supplementary Data File 4. Summary of all animals used in structure/function and serum collection studies including how the animals died. *Study ongoing at time of manuscript submission. ‘Unknown’ indicates that the sex of the animal was not recorded (neonatal studies). (BLES = Bovine Lipid Extract Surfactant)
