# Supplementary material for: A lung tropic AAV vector improves survival in a mouse model of surfactant B deficiency
Source: Nat Commun. 2020 Aug 6;11:3929. doi: 10.1038/s41467-020-17577-8 (PMC7414154; doi:10.1038/s41467-020-17577-8)
Supplement: Supplementary file 6 — Supplementary Data 5 [file 41467_2020_17577_MOESM6_ESM.xlsx]

## Sheet: Supplementary Data File 5
Figure	Treatment	n	Date of birth range	Males	Females	Found dead	Euthanized	Harvested
Fig 6b	1×PBS	10	02/28/17 – 04/06/17	5	5	5	5	0
Fig 6b	1010 vg AAV-mSPB	10	02/28/17 – 04/06/17	4	6	3	7	0
Fig 6b	1011 vg AAV-Luc	10	08/31/17 – 09/06/17	4	6	7	3	0
Fig 6b	1011 vg AAV-mSPB	10	09/02/17 – 09/06/17	4	6	9	1	0
Fig 6b	No Treatment	11	04/18/18 – 05/01/18	9	2	5	6	0
Fig 6b	5×1011 vg AAV-mSPB	10	04/27/18 – 05/01/18	4	6	6	4	0
Fig 6d	1×PBS (early dox)	13	10/01/18 – 11/27/18	3	10	9	4	0
Fig 6d	1011 vg AAV-mSPB (early dox)	14	09/04/18 – 11/27/18	3	11	8	6	0
Fig 8a	1×PBS + BLES	10	10/18/18	6	4	5	5	0
Fig 8a	5×1010 vg AAV-hSPB + BLES	10	10/17/18 – 10/18/18	6	4	7	3	0
Fig 8a	1×PBS + BLES	11	12/09/18 – 01/20/19	4	7	6	5	0
Fig 8a	1011 vg AAV-hSPB + BLES	11	12/09/18 – 01/20/19	4	7	7	4	0
Fig 8d*	On Dox	5	10/03/19 – 10/06/19	1	4	0	0	0
Fig 8d*	1×PBS + BLES	5	09/30/19 – 10/02/19	3	2	5	0	0
Fig 8d*	1011 vg AAV-hSPB + BLES	7	09/29/19 – 10/02/19	6	1	2	2	0
Fig 9b	1×PBS + BLES	6	06/17/19 – 06/27/19	4	2	2	4	0
	(-D1)
Fig 9b	1011 vg AAV-hSPB + BLES (-D1)	6	06/20/19 – 06/27/19	4	2	6	0	0
Fig 9b	1011 vg AAV-hSPB + BLES (-D2)	8	04/16/19 – 07/04/19	4	4	7	1	0
Fig 9e*	On Dox	6	10/29/19	5	1	0	0	0
Fig 9e*	1×PBS + BLES	7	10/28/19 – 10/29/19	Unknown	1 + Unknown	6	1	0
Fig 9e*	1011 vg AAV-hSPB + BLES	8	10/28/19 – 10/30/19	2 + Unknown	4 + Unknown	3	3	0
Supp Fig 6c	1×PBS	5	05/20/17 – 08/19/17	3	2	1	4	0
Supp Fig 6c	1011 vg AAV-Luc	5	07/13/17 – 08/19/17	2	3	4	0	1
Supp Fig 6c	1011 vg AAV-mSPB	10	05/20/17 – 08/19/17	5	5	3	7	0
Supp Fig 8a	1011 vg AAV-mCherry + BLES	9	02/23/18 – 02/24/18	3	6	9	0	0
Supp Fig 8a	1011 vg AAV-mSPB + BLES	10	02/21/18 – 02/24/18	4	6	6	4	0
Supp Fig 8c	Intubation 1011 vg AAV-mSPB	10	04/22/18 – 04/26/18	5	5	2	8	0
Supp Fig 8c	Intubation 1011 vg AAV-mSPB + BLES	10	04/22/18 – 05/01/18	6	4	9	1	0
Supplementary Data File 5. Summary of all animals used in survival studies including how the animals died. *Study ongoing at time of manuscript submission. ‘Unknown’ indicates that the sex of the animal was not recorded (neonatal studies). (BLES = Bovine Lipid Extract Surfactant)
