# Supplementary material for: A lung tropic AAV vector improves survival in a mouse model of surfactant B deficiency
Source: Nat Commun. 2020 Aug 6;11:3929. doi: 10.1038/s41467-020-17577-8 (PMC7414154; doi:10.1038/s41467-020-17577-8)
Supplement: Supplementary file 7 — Supplementary Data 6 [file 41467_2020_17577_MOESM7_ESM.xlsx]

## Sheet: Supplementary Data File 6
Figure	Treatment	n	Delivery Method	Total Volume Administered	BLES (Conc)	Days on Dox After AAV	Shortest Survival	Longest Survival	Median Survival
Fig 6b	1×PBS	10	Intratracheal	42-83 μL	-	30 days	3.13 days	4.88 days	3.89 days
Fig 6b	1010 vg AAV-mSPB	10	Intratracheal	42-83 μL	-	30 days	3.13 days	39.79 days	5.05 days
Fig 6b	1011 vg AAV-Luc	10	Intratracheal	53 μL	-	29 days	2.7 days	5.01 days	3.32 days
Fig 6b	1011 vg AAV-mSPB	10	Intratracheal	53 μL	-	29 days	4.82 days	70.97 days	19.84 days
Fig 6b	No Treatment	11	N/A	N/A	-	29 days	3.89 days	17.98 days	4.65 days
Fig 6b	5×1011 vg AAV-mSPB	10	Intratracheal	50 μL	-	29 days	31.02 days	197.65 days	128.3 days
Fig 6d	1×PBS	7	Intratracheal	50 μL	-	3 days	3.04 days	3.81 days	3.23 days
Fig 6d	1011 vg AAV-mSPB	7	Intratracheal	50 μL	-	3 days	7.08 days	259.12 days	137 days
Fig 6d	1×PBS	6	Intratracheal	50 μL	-	7 days	3.88 days	8.98 days	7.92 days
Fig 6d	1011 vg AAV-mSPB	7	Intratracheal	50 μL	-	7 days	113.04 days	286.98 days	194.2 days
Fig 6f; Supp Fig 8f*	1×PBS	7	Intratracheal	50 μL	-	On Dox	215.98 days
	(On Dox)
Fig 6f; Supp Fig 8f*	1011 vg AAV-mSPB	8	Intratracheal	50 μL	-	7 days	4.81 days		202.26 days
Fig 6f; Supp Fig 8f*	3 mg/kg LPS	8	Intraperitoneal	84-136 μL	-	On Dox	1.95 days		1.95 days
Fig 8a	1×PBS	10	Intratracheal	50 μL	+	28 days	2.9 days	16.6 days	2.99 days
					(0.82 mg)
Fig 8a	5×1010 vg AAV-hSPB	10	Intratracheal	50 μL	+	28 days	3.7 days	52.85 days	10.7 days
					(0.82 mg)
Fig 8a	1×PBS	11	Intratracheal	50 μL	+	7 days	3.8 days	9.85 days	6.25 days
					(0.92 mg)
Fig 8a	1011 vg AAV-hSPB	11	Intratracheal	50 μL	+	7 days	69.08 days	205.85 days	141 days
					(0.92 mg)
Fig 8d*	On Dox	5	N/A	N/A	-	On Dox
Fig 8d*	1×PBS + BLES	5	Intratracheal	20 μL	+	11-13 days	2.88 days	7.85 days	4.94 days
					(0.11 mg)
Fig 8d*	1011 vg AAV-hSPB + BLES	7	Intratracheal	20 μL	+	11-13 days	133.90 days		204.98 days
					(0.11 mg)
Fig 9b	1×PBS + BLES	6	Intratracheal	50 μL	+	- 1 day	3.65 days	3.67 days	3.32 days
	(-D1)				(0.92 mg)
Fig 9b	1011 vg AAV-hSPB + BLES	6	Intratracheal	50 μL	+	- 1 day	2.73 days	187.73 days	140.41 days
	(-D1)				(0.92 mg)
Fig 9b	1011 vg AAV-hSPB + BLES	8	Intratracheal	50 μL	+	- 2 days	4.65 days	187.81 days	154.54 days
	(-D2)				(0.92 mg)
Fig 9e*	On Dox	6	N/A	N/A	-	On Dox
Fig 9e*	1×PBS + BLES	7	Intratracheal	20 μL	+	0 days	2.93 days	7.24 days	5.98 days
					(0.11 mg)
Fig 9e*	1011 vg AAV-hSPB + BLES	8	Intratracheal	20 μL	+	0 days	6.98 days		122.58 days
					(0.11 mg)
Supp Fig 6c	1×PBS	5	Intratracheal	53 μL	-	29 days	2.25 days	3.85 days	3.71 days
Supp Fig 6c	1011 vg AAV-Luc	5	Intratracheal	53 μL	-	29 days	3.63 days	24.83 days	4.6 days
Supp Fig 6c	1011 vg AAV-mSPB	10	Intratracheal	53 μL	-	29 days	4.63 days	110.92 days	8.67 days
Supp Fig 8a	1011 vg AAV-mCherry	9	Intratracheal	65 μL	+	29 days	2.83 days	3.84 days	3.65 days
					(0.54 mg)
Supp Fig 8a	1011 vg AAV-mSPB	10	Intratracheal	65 μL	+	29 days	3.65 days	163.9 days	36.64 days
					(0.54 mg)
Supp Fig 8c	1011 vg AAV-mSPB	10	Intubation	50 μL	-	29 days	11.9 days	169.98 days	39.88 days
Supp Fig 8c	1011 vg AAV-mSPB	10	Intubation	60 μL	+	29 days	11.9 days	156.92 days	95.89 days
					(1.21 mg)
Supplementary Data File 6. Summary of all survival curves. BLES (Bovine Lipid Extract Surfactant) concentrations are represented as mg of total phospholipids/mouse. Blank spaces indicate values have not yet been determined. *Study ongoing at time of manuscript submission.
