# Supplementary material for: A lung tropic AAV vector improves survival in a mouse model of surfactant B deficiency
Source: Nat Commun. 2020 Aug 6;11:3929. doi: 10.1038/s41467-020-17577-8 (PMC7414154; doi:10.1038/s41467-020-17577-8)
Supplement: Supplementary file 15 — Source Data [file 41467_2020_17577_MOESM15_ESM.xlsx]

## Sheet: Figure 2c, 2d
Figure 2c, 2d Flow Cytometry
Depth	Name	Statistic	#Cells		FACS 270419
	Sample1 acq.fcs		501750		1	Sample 1	Animal X AAV-GFP+		PANEL:
>	Sample1 acq.fcs/Total cells	91.8	460787		2	Sample 2	Animal X AAV-GFP+		CD31-BV421	1:100
> >	Sample1 acq.fcs/Total cells/Singlets	84.5	389160		3	Sample 3	Animal X AAV-GFP+		CD45-AF647	1:100
> > >	Sample1 acq.fcs/Total cells/Singlets/Viable cells	69.9	271917		4	Sample 4	Animal X AAV-GFP+		CD54-PE	1:100
> > > >	Sample1 acq.fcs/Total cells/Singlets/Viable cells/CD45+	60.6	164716		5	Sample 5	Animal X AAV-GFP-		EPCAM-PECY7	1:100
> > > > >	Sample1 acq.fcs/Total cells/Singlets/Viable cells/CD45+/GFP+	0.42	691		6	Sample 6	Animal X AAV-GFP-		7-AAD	1:500
> > > >	Sample1 acq.fcs/Total cells/Singlets/Viable cells/CD45-	39	106150		7	CD31	Single stain, from GFP- mice		(GFP)
> > > > >	Sample1 acq.fcs/Total cells/Singlets/Viable cells/CD45-/Epcam dim	4.08	4328		8	CD45	Single stain, from GFP- mice
> > > > > >	Sample1 acq.fcs/Total cells/Singlets/Viable cells/CD45-/Epcam dim/GFP+	6.42	278		9	CD54	Single stain, from GFP- mice
> > > > >	Sample1 acq.fcs/Total cells/Singlets/Viable cells/CD45-/Epcam++	12.6	13329		10	EPCAM	Single stain, from GFP- mice			Plate
> > > > > >	Sample1 acq.fcs/Total cells/Singlets/Viable cells/CD45-/Epcam++/GFP+	18.3	2437		11	7AAD	Single stain, from GFP- mice			1	9	17
> > > > >	Sample1 acq.fcs/Total cells/Singlets/Viable cells/CD45-/Epcam++-1	12.6	13329		12	GFP	no stain from from GFP+ mice			2	10	18
> > > > > >	Sample1 acq.fcs/Total cells/Singlets/Viable cells/CD45-/Epcam++-1/GFP subset	18.3	2437		13	FMO CD31	FMO, from GFP+ mice			3	11
> > > > >	Sample1 acq.fcs/Total cells/Singlets/Viable cells/CD45-/Epcam- CD31+	34.5	36606		14	FMO CD45	FMO, from GFP+ mice			4	12
> > > > > >	Sample1 acq.fcs/Total cells/Singlets/Viable cells/CD45-/Epcam- CD31+/GFP+	0	0		15	FMO-EPCAM	FMO, from GFP+ mice			5	13
> > > > >	Sample1 acq.fcs/Total cells/Singlets/Viable cells/CD45-/EPCAM-CD31-	47.3	50199		16	FMO-7-AAD	FMO, from GFP+ mice			6	14
> > > > > >	Sample1 acq.fcs/Total cells/Singlets/Viable cells/CD45-/EPCAM-CD31-/EPCAM-CD31-CD45-GFP+	0.076	38		17	FMO-GFP	FMO, from GFP- mice			7	15
	Sample2 acq.fcs		565329		18	no stain	from GFP- mice			8	16
>	Sample2 acq.fcs/Total cells	93.9	531002
> >	Sample2 acq.fcs/Total cells/Singlets	84.8	450295
> > >	Sample2 acq.fcs/Total cells/Singlets/Viable cells	71.6	322449
> > > >	Sample2 acq.fcs/Total cells/Singlets/Viable cells/CD45+	52.5	169229
> > > > >	Sample2 acq.fcs/Total cells/Singlets/Viable cells/CD45+/GFP+	0.67	1136
> > > >	Sample2 acq.fcs/Total cells/Singlets/Viable cells/CD45-	47.1	151823
> > > > >	Sample2 acq.fcs/Total cells/Singlets/Viable cells/CD45-/Epcam dim	2.93	4456
> > > > > >	Sample2 acq.fcs/Total cells/Singlets/Viable cells/CD45-/Epcam dim/GFP+	6.08	271
> > > > >	Sample2 acq.fcs/Total cells/Singlets/Viable cells/CD45-/Epcam++	23.4	35502
> > > > > >	Sample2 acq.fcs/Total cells/Singlets/Viable cells/CD45-/Epcam++/GFP+	31.4	11142
> > > > >	Sample2 acq.fcs/Total cells/Singlets/Viable cells/CD45-/Epcam++-1	23.4	35502
> > > > > >	Sample2 acq.fcs/Total cells/Singlets/Viable cells/CD45-/Epcam++-1/GFP subset	31.4	11142
> > > > >	Sample2 acq.fcs/Total cells/Singlets/Viable cells/CD45-/Epcam- CD31+	38.8	58961
> > > > > >	Sample2 acq.fcs/Total cells/Singlets/Viable cells/CD45-/Epcam- CD31+/GFP+	0	0
> > > > >	Sample2 acq.fcs/Total cells/Singlets/Viable cells/CD45-/EPCAM-CD31-	33.5	50886
> > > > > >	Sample2 acq.fcs/Total cells/Singlets/Viable cells/CD45-/EPCAM-CD31-/EPCAM-CD31-CD45-GFP+	0.12	60
	Sample3 acq.fcs		346598
>	Sample3 acq.fcs/Total cells	93	322167
> >	Sample3 acq.fcs/Total cells/Singlets	92.7	298758
> > >	Sample3 acq.fcs/Total cells/Singlets/Viable cells	65.1	194580
> > > >	Sample3 acq.fcs/Total cells/Singlets/Viable cells/CD45+	67.4	131207
> > > > >	Sample3 acq.fcs/Total cells/Singlets/Viable cells/CD45+/GFP+	0.21	275
> > > >	Sample3 acq.fcs/Total cells/Singlets/Viable cells/CD45-	30.9	60193
> > > > >	Sample3 acq.fcs/Total cells/Singlets/Viable cells/CD45-/Epcam dim	1.78	1074
> > > > > >	Sample3 acq.fcs/Total cells/Singlets/Viable cells/CD45-/Epcam dim/GFP+	4	43
> > > > >	Sample3 acq.fcs/Total cells/Singlets/Viable cells/CD45-/Epcam++	10.3	6176
> > > > > >	Sample3 acq.fcs/Total cells/Singlets/Viable cells/CD45-/Epcam++/GFP+	16.6	1024
> > > > >	Sample3 acq.fcs/Total cells/Singlets/Viable cells/CD45-/Epcam++-1	10.3	6176
> > > > > >	Sample3 acq.fcs/Total cells/Singlets/Viable cells/CD45-/Epcam++-1/GFP subset	16.6	1024
> > > > >	Sample3 acq.fcs/Total cells/Singlets/Viable cells/CD45-/Epcam- CD31+	52.9	31867
> > > > > >	Sample3 acq.fcs/Total cells/Singlets/Viable cells/CD45-/Epcam- CD31+/GFP+	0.00314	1
> > > > >	Sample3 acq.fcs/Total cells/Singlets/Viable cells/CD45-/EPCAM-CD31-	30.7	18469
> > > > > >	Sample3 acq.fcs/Total cells/Singlets/Viable cells/CD45-/EPCAM-CD31-/EPCAM-CD31-CD45-GFP+	0.17	32
	Sample4 acq.fcs		341256
>	Sample4 acq.fcs/Total cells	94.8	323343
> >	Sample4 acq.fcs/Total cells/Singlets	92.4	298755
> > >	Sample4 acq.fcs/Total cells/Singlets/Viable cells	69.2	206691
> > > >	Sample4 acq.fcs/Total cells/Singlets/Viable cells/CD45+	64.3	132805
> > > > >	Sample4 acq.fcs/Total cells/Singlets/Viable cells/CD45+/GFP+	0.21	276
> > > >	Sample4 acq.fcs/Total cells/Singlets/Viable cells/CD45-	35.2	72714
> > > > >	Sample4 acq.fcs/Total cells/Singlets/Viable cells/CD45-/Epcam dim	1.09	793
> > > > > >	Sample4 acq.fcs/Total cells/Singlets/Viable cells/CD45-/Epcam dim/GFP+	5.04	40
> > > > >	Sample4 acq.fcs/Total cells/Singlets/Viable cells/CD45-/Epcam++	10.7	7806
> > > > > >	Sample4 acq.fcs/Total cells/Singlets/Viable cells/CD45-/Epcam++/GFP+	20	1565
> > > > >	Sample4 acq.fcs/Total cells/Singlets/Viable cells/CD45-/Epcam++-1	10.7	7806
> > > > > >	Sample4 acq.fcs/Total cells/Singlets/Viable cells/CD45-/Epcam++-1/GFP subset	20	1565
> > > > >	Sample4 acq.fcs/Total cells/Singlets/Viable cells/CD45-/Epcam- CD31+	49.8	36247
> > > > > >	Sample4 acq.fcs/Total cells/Singlets/Viable cells/CD45-/Epcam- CD31+/GFP+	0.00276	1
> > > > >	Sample4 acq.fcs/Total cells/Singlets/Viable cells/CD45-/EPCAM-CD31-	34.3	24941
> > > > > >	Sample4 acq.fcs/Total cells/Singlets/Viable cells/CD45-/EPCAM-CD31-/EPCAM-CD31-CD45-GFP+	0.12	31
	Sample5 CI acq.fcs		576256
>	Sample5 CI acq.fcs/Total cells	95	547188
> >	Sample5 CI acq.fcs/Total cells/Singlets	87.9	480799
> > >	Sample5 CI acq.fcs/Total cells/Singlets/Viable cells	68.6	330022
> > > >	Sample5 CI acq.fcs/Total cells/Singlets/Viable cells/CD45+	75.3	248664
> > > > >	Sample5 CI acq.fcs/Total cells/Singlets/Viable cells/CD45+/GFP+	0.000402	1
> > > >	Sample5 CI acq.fcs/Total cells/Singlets/Viable cells/CD45-	24.1	79575
> > > > >	Sample5 CI acq.fcs/Total cells/Singlets/Viable cells/CD45-/Epcam dim	4.44	3537
> > > > > >	Sample5 CI acq.fcs/Total cells/Singlets/Viable cells/CD45-/Epcam dim/GFP+	0	0
> > > > >	Sample5 CI acq.fcs/Total cells/Singlets/Viable cells/CD45-/Epcam++	19.2	15305
> > > > > >	Sample5 CI acq.fcs/Total cells/Singlets/Viable cells/CD45-/Epcam++/GFP+	0.033	5
> > > > >	Sample5 CI acq.fcs/Total cells/Singlets/Viable cells/CD45-/Epcam++-1	19.2	15305
> > > > > >	Sample5 CI acq.fcs/Total cells/Singlets/Viable cells/CD45-/Epcam++-1/GFP subset	0.033	5
> > > > >	Sample5 CI acq.fcs/Total cells/Singlets/Viable cells/CD45-/Epcam- CD31+	28	22299
> > > > > >	Sample5 CI acq.fcs/Total cells/Singlets/Viable cells/CD45-/Epcam- CD31+/GFP+	0	0
> > > > >	Sample5 CI acq.fcs/Total cells/Singlets/Viable cells/CD45-/EPCAM-CD31-	46	36609
> > > > > >	Sample5 CI acq.fcs/Total cells/Singlets/Viable cells/CD45-/EPCAM-CD31-/EPCAM-CD31-CD45-GFP+	0.00273	1
	Sample6 C2 acq.fcs		501554
>	Sample6 C2 acq.fcs/Total cells	94.3	473009
> >	Sample6 C2 acq.fcs/Total cells/Singlets	84.7	400760
> > >	Sample6 C2 acq.fcs/Total cells/Singlets/Viable cells	64.5	258617
> > > >	Sample6 C2 acq.fcs/Total cells/Singlets/Viable cells/CD45+	63.5	164224
> > > > >	Sample6 C2 acq.fcs/Total cells/Singlets/Viable cells/CD45+/GFP+	0	0
> > > >	Sample6 C2 acq.fcs/Total cells/Singlets/Viable cells/CD45-	35.9	92906
> > > > >	Sample6 C2 acq.fcs/Total cells/Singlets/Viable cells/CD45-/Epcam dim	4.47	4152
> > > > > >	Sample6 C2 acq.fcs/Total cells/Singlets/Viable cells/CD45-/Epcam dim/GFP+	0.024	1
> > > > >	Sample6 C2 acq.fcs/Total cells/Singlets/Viable cells/CD45-/Epcam++	14.9	13813
> > > > > >	Sample6 C2 acq.fcs/Total cells/Singlets/Viable cells/CD45-/Epcam++/GFP+	0.029	4
> > > > >	Sample6 C2 acq.fcs/Total cells/Singlets/Viable cells/CD45-/Epcam++-1	14.9	13813
> > > > > >	Sample6 C2 acq.fcs/Total cells/Singlets/Viable cells/CD45-/Epcam++-1/GFP subset	0.029	4
> > > > >	Sample6 C2 acq.fcs/Total cells/Singlets/Viable cells/CD45-/Epcam- CD31+	31.2	28944
> > > > > >	Sample6 C2 acq.fcs/Total cells/Singlets/Viable cells/CD45-/Epcam- CD31+/GFP+	0	0
> > > > >	Sample6 C2 acq.fcs/Total cells/Singlets/Viable cells/CD45-/EPCAM-CD31-	47.8	44443
> > > > > >	Sample6 C2 acq.fcs/Total cells/Singlets/Viable cells/CD45-/EPCAM-CD31-/EPCAM-CD31-CD45-GFP+	0	0

## Sheet: Figure 3b
Figure 3b Anti-Myc Western blot

## Sheet: Figure 4g
Figure 4g FlexiVent Lung Function
M892											M892				M899											M899			M895											M895			M870
Time	Vpl	Ppl		Time	Vpl	Ppl		Time	Vpl	Ppl	Avg Vpl	Vpl/Body weight	Average Ppl		Time	Vpl	Ppl		Time	Vpl	Ppl		Time	Vpl	Ppl	Avg Vpl	Vpl/Body weight		Time	Vpl	Ppl		Time	Vpl	Ppl		Time	Vpl	Ppl	Avg Vpl	Vpl/Body weight		Time	Vpl	Ppl		Time	Vpl	Ppl
s	mL	cmH2O		s	mL	cmH2O		s	mL	cmH2O					s	mL	cmH2O		s	mL	cmH2O		s	mL	cmH2O				s	mL	cmH2O		s	mL	cmH2O		s	mL	cmH2O				s	mL	cmH2O		s	mL	cmH2O
0	0.00178994	2.67582		0	0.00219171	2.68651		0	0.00218269	2.68128	0.00205478	7.00335e-05	2.6812		0	0.00505088	2.69079		0	0.00484765	2.69568		0	0.00429599	2.69017	0.00473151	0.000217042		0	0.00375167	2.6837		0	0.00324995	2.68919		0	0.00294298	2.68379	0.00331486	0.000120672		0	0.00369378	2.72806		0	0.00462277	2.5187
0.00390625	0.259238	6.84977		0.00390625	0.266818	6.84439		0.00390625	0.26951	6.84244	0.265189	0.00903846	6.84553		0.00390625	0.111959	6.89024		0.00390625	0.151434	6.70801		0.00390625	0.179083	6.86648	0.147492	0.0067657		0.00390625	0.217958	6.87469		0.00390625	0.223458	6.85584		0.00390625	0.226391	6.86488	0.222602	0.00810347		0.00390625	0.234619	6.81064		0.00390625	0.245327	6.84623
0.0078125	0.538355	10.7103		0.0078125	0.555974	10.7121		0.0078125	0.562588	10.714	0.552306	0.0188243	10.7121		0.0078125	0.324625	10.7864		0.0078125	0.340606	10.7845		0.0078125	0.35337	10.7817	0.339534	0.0155749		0.0078125	0.455785	10.734		0.0078125	0.47035	10.7173		0.0078125	0.477095	10.7174	0.467743	0.0170274		0.0078125	0.458703	10.8137		0.0078125	0.481133	10.7879
0.0117188	0.728201	14.7136		0.0117188	0.744319	14.7176		0.0117188	0.750674	14.7253	0.741065	0.0252578	14.7188		0.0117188	0.427513	14.6617		0.0117188	0.445608	14.6759		0.0117188	0.458168	14.6926	0.443763	0.0203561		0.0117188	0.643747	14.6921		0.0117188	0.661115	14.7047		0.0117188	0.669534	14.7021	0.658132	0.0239582		0.0117188	0.603208	14.6733		0.0117188	0.628717	14.6885
0.015625	0.820632	18.585		0.015625	0.834834	18.6031		0.015625	0.841023	18.6313	0.832163	0.0283628	18.6065		0.015625	0.504146	18.5378		0.015625	0.520977	18.5353		0.015625	0.533912	18.5468	0.519678	0.0238385		0.015625	0.737066	18.5756		0.015625	0.753783	18.5956		0.015625	0.762547	18.5879	0.751132	0.0273437		0.015625	0.683072	18.6065		0.015625	0.708291	18.5263
0.0195312	0.8939	22.4415		0.0195312	0.905582	22.4637		0.0195312	0.910444	22.4593	0.903309	0.0307876	22.4548		0.0195312	0.576064	22.4041		0.0195312	0.589954	22.4132		0.0195312	0.602994	22.4009	0.589671	0.0270491		0.0195312	0.810424	22.4292		0.0195312	0.823207	22.4599		0.0195312	0.831231	22.4388	0.821621	0.0299097		0.0195312	0.751951	22.4338		0.0195312	0.772909	22.3762
0.0234375	0.973514	26.289		0.0234375	0.977873	26.3031		0.0234375	0.98073	26.2887	0.977372	0.0333119	26.2936		0.0234375	0.645453	26.2334		0.0234375	0.657839	26.2537		0.0234375	0.669529	26.2333	0.657607	0.0301655		0.0234375	0.886177	26.2744		0.0234375	0.892489	26.2845		0.0234375	0.898049	26.2877	0.892238	0.0324805		0.0234375	0.818113	26.2106		0.0234375	0.836049	26.2398
0.0273438	1.0583	30.1082		0.0273438	1.05579	30.1008		0.0273438	1.05576	30.1314	1.05662	0.0360129	30.1135		0.0273438	0.714564	30.0992		0.0273438	0.722201	30.1143		0.0273438	0.732988	30.1083	0.723251	0.0331767		0.0273438	0.957386	30.1306		0.0273438	0.958855	30.1248		0.0273438	0.96194	30.1372	0.959394	0.0349251		0.0273438	0.890278	30.179		0.0273438	0.901831	30.1373
0.03125	1.03069	26.2208		0.03125	1.02722	26.2413		0.03125	1.02572	26.2421	1.02787	0.0350332	26.2347		0.03125	0.684593	26.2497		0.03125	0.691549	26.2416		0.03125	0.702337	26.2817	0.692826	0.031781		0.03125	0.928789	26.2499		0.03125	0.928782	26.2766		0.03125	0.930774	26.2933	0.929448	0.033835		0.03125	0.85675	26.197		0.03125	0.867131	26.3253
0.0351562	0.98688	22.3849		0.0351562	0.983001	22.3989		0.0351562	0.981012	22.4152	0.983631	0.0335252	22.3996		0.0351562	0.639668	22.3539		0.0351562	0.647361	22.3846		0.0351562	0.658389	22.3754	0.648473	0.0297465		0.0351562	0.885303	22.4014		0.0351562	0.884795	22.3998		0.0351562	0.886365	22.3926	0.885487	0.0322347		0.0351562	0.809659	22.4642		0.0351562	0.819538	22.4046
0.0390625	0.932999	18.4979		0.0390625	0.927848	18.5241		0.0390625	0.925289	18.5108	0.928712	0.0316534	18.5109		0.0390625	0.582303	18.4886		0.0390625	0.589551	18.4846		0.0390625	0.600924	18.5223	0.590926	0.0271067		0.0390625	0.828261	18.4781		0.0390625	0.828161	18.5009		0.0390625	0.830251	18.5028	0.828891	0.0301744		0.0390625	0.753716	18.431		0.0390625	0.764434	18.4279
0.0429688	0.863444	14.5146		0.0429688	0.85775	14.5159		0.0429688	0.854472	14.5198	0.858555	0.0292623	14.5168		0.0429688	0.511521	14.5759		0.0429688	0.519932	14.5164		0.0429688	0.529911	14.5281	0.520455	0.0238741		0.0429688	0.759396	14.5549		0.0429688	0.758938	14.532		0.0429688	0.760241	14.5442	0.759525	0.0276492		0.0429688	0.685042	14.6051		0.0429688	0.69653	14.5024
0.046875	0.753713	10.7331		0.046875	0.747951	10.7391		0.046875	0.744659	10.7638	0.748774	0.0255206	10.7453		0.046875	0.420614	10.727		0.046875	0.429284	10.7205		0.046875	0.438912	10.7307	0.429603	0.0197066		0.046875	0.648907	10.7585		0.046875	0.648303	10.7366		0.046875	0.648835	10.7524	0.648681	0.0236142		0.046875	0.581103	10.6886		0.046875	0.591703	10.7256
0.0507812	0.499153	6.9859		0.0507812	0.494683	6.98465		0.0507812	0.487467	6.98761	0.493768	0.0168292	6.98606		0.0507812	0.265126	6.85093		0.0507812	0.274856	6.87093		0.0507812	0.283078	6.86498	0.274354	0.012585		0.0507812	0.405072	6.9538		0.0507812	0.403187	6.96209		0.0507812	0.403427	6.95968	0.403895	0.0147031		0.0507812	0.366272	6.9139		0.0507812	0.372584	6.93808

## Sheet: Figure 6h
Figure 6h LEGENDplex Mouse Cytokine Measurements
experiment	well	sample	Sample ID	Mouse ID	Treatment	Day	replicate	sample_type	IL-23 (A4)		IL-1α (A5)		IFN-γ (A6)		TNF-α (A7)		MCP-1 (A8)		IL-12p70 (A10)		IL-1β (B2)		IL-10 (B3)		IL-6 (B4)		IL-27 (B5)		IL-17A (B6)		IFN-β (B7)		GM-CSF (B9)
Martin SPB LegendPlex	Specimen_001_A1_A01_001.fcs	C0					1	Standard	<0.03024		<0.00036		<0.00278		<0.00332		<0.00646		<0.00435		<0.01400		<0.00604		<0.00193		<0.10790		<0.00285		<0.0112		<0.00548
Martin SPB LegendPlex	Specimen_001_B1_B01_002.fcs	C0					2	Standard	<0.03024		<0.00036		<0.00278		<0.00332		<0.00646		<0.00435		<0.01400		<0.00604		<0.00193		<0.10790		<0.00285		<0.0112		<0.00548
Martin SPB LegendPlex	Specimen_002_C1_C01_003.fcs	C1					1	Standard	<0.03024		0.00215		<0.00278		<0.00332		0.00647		<0.00435		0.01457		0.01307		0.00200		<0.10790		<0.00285		0.0181		<0.00548
Martin SPB LegendPlex	Specimen_002_D1_D01_004.fcs	C1					2	Standard	<0.03024		0.00266		<0.00278		0.00561		<0.00646		<0.00435		<0.01400		<0.00604		0.00273		<0.10790		0.00400		0.0540		<0.00548
Martin SPB LegendPlex	Specimen_003_E1_E01_005.fcs	C2					1	Standard	0.04431		0.01012		0.00972		0.01057		0.00782		0.00803		<0.01400		0.01515		0.00795		<0.10790		0.00788		0.0732		0.00986
Martin SPB LegendPlex	Specimen_003_F1_F01_006.fcs	C2					2	Standard	0.03853		0.00999		0.01067		0.00808		0.00911		0.00905		<0.01400		<0.00604		0.00964		<0.10790		0.00865		0.0829		0.00880
Martin SPB LegendPlex	Specimen_004_G1_G01_007.fcs	C3					1	Standard	0.22746		0.03727		0.04003		0.03920		0.03829		0.04053		0.04483		0.04678		0.03941		0.21084		0.04060		0.3737		0.03950
Martin SPB LegendPlex	Specimen_004_H1_H01_008.fcs	C3					2	Standard	0.21136		0.03892		0.04003		0.03944		0.04227		0.03953		0.03441		0.03927		0.04216		0.20642		0.04380		0.4281		0.04271
Martin SPB LegendPlex	Specimen_005_A2_A02_009.fcs	C4					1	Standard	0.7224		0.16222		0.15782		0.16107		0.15477		0.15864		0.15517		0.15358		0.15610		0.76711		0.15285		1.5790		0.14832
Martin SPB LegendPlex	Specimen_005_B2_B02_010.fcs	C4					2	Standard	0.7771		0.15837		0.15536		0.15706		0.15513		0.16534		0.16259		0.16957		0.16904		0.79145		0.15944		1.6404		0.15353
Martin SPB LegendPlex	Specimen_006_C2_C02_011.fcs	C5					1	Standard	2.90626		0.58696		0.57461		0.58000		0.59519		0.58201		0.57701		0.58283		0.57939		3.01669		0.57309		5.7697		0.60818
Martin SPB LegendPlex	Specimen_006_D2_D02_012.fcs	C5					2	Standard	3.16971		0.61662		0.60051		0.62744		0.64787		0.62498		0.62947		0.63730		0.61082		3.14178		0.63179		6.0952		0.64721
Martin SPB LegendPlex	Specimen_007_E2_E02_013.fcs	C6					1	Standard	13.1795		2.56777		2.62548		2.63294		2.51678		2.45539		2.76939		2.56741		2.49139		12.78709		2.61545		26.9311		2.60810
Martin SPB LegendPlex	Specimen_007_F2_F02_014.fcs	C6					2	Standard	13.6115		2.67713		2.69955		2.70472		2.67532		2.55270		2.73020		2.54705		2.46613		12.86963		2.60344		27.4532		2.77751
Martin SPB LegendPlex	Specimen_008_G2_G02_015.fcs	C7					1	Standard	48.4916		9.50657		9.27822		9.03863		8.95297		9.90937		9.00805		9.77427		9.85968		47.48694		9.78934		90.6802		8.93013
Martin SPB LegendPlex	Specimen_008_H2_H02_016.fcs	C7					2	Standard	47.1422		9.9706		10.29703		9.70923		10.17364		10.24451		8.78976		9.81389		10.57145		50.42577		9.80280		95.1305		9.14139
Martin SPB LegendPlex	Specimen_009_A3_A03_017.fcs	Specimen_009_A3_A03_017	1	M393	Dox	Day -7	1	Sample	0.1395		0.04496		0.01144		0.00573		0.00929		0.00435		0.01965		1.17041		0.00307		0.1079		0.00285		0.0112		0.00548
Martin SPB LegendPlex	Specimen_009_B3_B03_018.fcs	Specimen_009_B3_B03_018					1	Sample	0.06551	0.102505	0.04432	0.04464	0.00991	0.010675	0.00472	0.005225	0.00646	0.007875	0.00435	0.00435	0.01706	0.018355	1.17064	1.17053	0.00193	0.0025	0.1079	0.1079	0.00622	0.004535	0.0112	0.0112	0.00548	0.00548
Martin SPB LegendPlex	Specimen_010_C3_C03_019.fcs	Specimen_010_C3_C03_019	2	M394	Dox	Day -7	1	Sample	0.03024		0.02775		0.00278		0.01703		0.00646		0.00435		0.09347		0.30571		0.00319		0.1079		0.00285		0.0112		0.04155
Martin SPB LegendPlex	Specimen_010_D3_D03_020.fcs	Specimen_010_D3_D03_020					1	Sample	0.03024	0.03024	0.02658	0.027165	0.00278	0.00278	0.01615	0.01659	0.00646	0.00646	0.00435	0.00435	0.10077	0.09712	0.28728	0.296495	0.00622	0.004705	0.1079	0.1079	0.00285	0.00285	0.0112	0.0112	0.03797	0.03976
Martin SPB LegendPlex	Specimen_011_E3_E03_021.fcs	Specimen_011_E3_E03_021	3	M395	Dox	Day -7	1	Sample	0.57213		0.06429		0.00278		0.02466		0.00646		0.00435		0.05522		3.10534		0.00724		6.71923		0.06665		4.7309		0.01781
Martin SPB LegendPlex	Specimen_011_F3_F03_022.fcs	Specimen_011_F3_F03_022					1	Sample	0.56369	0.56791	0.06337	0.06383	0.00278	0.00278	0.02261	0.023635	0.00646	0.00646	0.00435	0.00435	0.05606	0.05564	3.05648	3.08091	0.00776	0.0075	6.95753	6.83838	0.08653	0.07659	4.9827	4.8568	0.01519	0.0165
Martin SPB LegendPlex	Specimen_012_G3_G03_023.fcs	Specimen_012_G3_G03_023	4	M407	SPB	Day -7	1	Sample	0.51833		0.01494		0.00278		0.00522		0.01694		0.00435		0.02688		0.34316		0.00239		0.1079		0.01032		0.1018		0.01519
Martin SPB LegendPlex	Specimen_012_H3_H03_024.fcs	Specimen_012_H3_H03_024					1	Sample	0.03024	0.274285	0.01683	0.015885	0.00298	0.00288	0.00652	0.00587	0.01945	0.018195	0.00435	0.00435	0.04727	0.037075	0.33373	0.338445	0.00193	0.00216	0.16288	0.13539	0.00538	0.00785	0.0619	0.08185	0.01519	0.01519
Martin SPB LegendPlex	Specimen_013_A4_A04_025.fcs	Specimen_013_A4_A04_025	5	M408	SPB	Day -7	1	Sample	0.06551		0.02667		0.00338		0.10021		0.09723		0.00435		0.11219		0.67486		0.00193		0.30086		0.00285		0.0308		0.00879
Martin SPB LegendPlex	Specimen_013_B4_B04_026.fcs	Specimen_013_B4_B04_026					1	Sample	0.0523	0.058905	0.02685	0.02676	0.00406	0.00372	0.09411	0.09716	0.10336	0.100295	0.00435	0.00435	0.12075	0.11647	0.6657	0.67028	0.00193	0.00193	0.1079	0.20438	0.00285	0.00285	0.0362	0.0335	0.01428	0.011535
Martin SPB LegendPlex	Specimen_014_C4_C04_027.fcs	Specimen_014_C4_C04_027	6	M410	SPB	Day -7	1	Sample	0.08037		0.02856		0.00433		0.00786		0.00646		0.00435		0.01965		0.49683		0.0944		0.33478		0.0108		0.0112		0.00853
Martin SPB LegendPlex	Specimen_014_D4_D04_028.fcs	Specimen_014_D4_D04_028					1	Sample	0.10839	0.09438	0.02766	0.02811	0.00278	0.003555	0.01324	0.01055	0.00646	0.00646	0.00435	0.00435	0.02091	0.02028	0.47293	0.48488	0.0944	0.0944	0.19674	0.26576	0.00688	0.00884	0.0112	0.0112	0.00802	0.008275
Martin SPB LegendPlex	Specimen_015_E4_E04_029.fcs	Specimen_015_E4_E04_029	7	M411	SPB	Day -7	1	Sample	0.06551		0.05293		0.00278		0.00786		0.01694		0.00435		0.03865		0.7353		0.02356		0.1079		0.00538		0.0112		0.08831
Martin SPB LegendPlex	Specimen_015_F4_F04_030.fcs	Specimen_015_F4_F04_030					1	Sample	0.03024	0.047875	0.05068	0.051805	0.00278	0.00278	0.00423	0.006045	0.00646	0.0117	0.00435	0.00435	0.02214	0.030395	0.71759	0.726445	0.01815	0.020855	0.1079	0.1079	0.00666	0.00602	0.0112	0.0112	0.08474	0.086525
Martin SPB LegendPlex	Specimen_016_G4_G04_031.fcs	Specimen_016_G4_G04_031	8	M412	SPB	Day -7	1	Sample	0.03024		0.07534		0.00379		0.00332		0.00646		0.00435		0.04542		1.00498		0.00193		0.49825		0.00985		0.0112		0.01052
Martin SPB LegendPlex	Specimen_016_H4_H04_032.fcs	Specimen_016_H4_H04_032					1	Sample	0.03257	0.031405	0.07764	0.07649	0.00298	0.003385	0.00472	0.00402	0.01151	0.008985	0.00435	0.00435	0.02214	0.03378	1.00367	1.00433	0.00193	0.00193	0.52272	0.510485	0.00285	0.00635	0.0112	0.0112	0.01101	0.010765
Martin SPB LegendPlex	Specimen_017_A5_A05_033.fcs	Specimen_017_A5_A05_033	9	M418	SPB	Day -7	1	Sample	1.65536		0.05985		0.00489		0.00332		0.00646		0.00435		0.08309		0.58174		0.01		0.43044		0.01705		0.1207		0.00548
Martin SPB LegendPlex	Specimen_017_B5_B05_034.fcs	Specimen_017_B5_B05_034					1	Sample	1.66238	1.65887	0.06114	0.060495	0.00518	0.005035	0.00896	0.00614	0.02067	0.013565	0.00435	0.00435	0.10196	0.092525	0.59972	0.59073	0.01094	0.01047	0.31067	0.370555	0.02255	0.0198	0.1335	0.1271	0.00802	0.00675
Martin SPB LegendPlex	Specimen_018_C5_C05_035.fcs	Specimen_018_C5_C05_035	10	M419	SPB	Day -7	1	Sample	0.03024		0.31697		0.01471		0.00448		0.01293		0.00435		0.04353		1.01406		0.00193		0.20772		0.00799		0.0112		0.01428
Martin SPB LegendPlex	Specimen_018_D5_D05_036.fcs	Specimen_018_D5_D05_036					1	Sample	0.17676	0.1035	0.31057	0.31377	0.01865	0.01668	0.00952	0.007	0.00646	0.009695	0.00435	0.00435	0.03964	0.041585	1.0325	1.02328	0.00193	0.00193	0.34897	0.278345	0.00666	0.007325	0.0112	0.0112	0.01474	0.01451
Martin SPB LegendPlex	Specimen_019_E5_E05_037.fcs	Specimen_019_E5_E05_037	11	M448	SPB	Day -7	1	Sample	0.05725		0.03605		0.10584		0.00652		0.02971		0.00435		0.09533		0.95291		0.00193		0.1079		0.00378		0.0112		0.00548
Martin SPB LegendPlex	Specimen_019_F5_F05_038.fcs	Specimen_019_F5_F05_038					1	Sample	0.09357	0.07541	0.03496	0.035505	0.1037	0.10477	0.01528	0.0109	0.02645	0.02808	0.00435	0.00435	0.07616	0.085745	0.94465	0.94878	0.00193	0.00193	0.11513	0.111515	0.00397	0.003875	0.0181	0.01465	0.00548	0.00548
Martin SPB LegendPlex	Specimen_020_G5_G05_039.fcs	Specimen_020_G5_G05_039	12	M451	Dox	Day -7	1	Sample	0.0622		0.10943		0.01144		0.06908		0.02067		0.00435		0.06102		1.46052		0.00193		0.22393		0.0071		0.0417		0.0075
Martin SPB LegendPlex	Specimen_020_H5_H05_040.fcs	Specimen_020_H5_H05_040					1	Sample	0.08862	0.07541	0.11878	0.114105	0.00961	0.010525	0.06808	0.06858	0.00929	0.01498	0.00435	0.00435	0.04909	0.055055	1.57342	1.51697	0.00193	0.00193	0.1079	0.165915	0.00891	0.008005	0.0679	0.0548	0.0129	0.0102
Martin SPB LegendPlex	Specimen_021_A6_A06_041.fcs	Specimen_021_A6_A06_041	13	M452	Dox	Day -7	1	Sample	0.03024		0.02149		0.00278		0.00332		0.00691		0.00435		0.07181		0.39735		0.00193		0.17433		0.01577		0.059		0.0129
Martin SPB LegendPlex	Specimen_021_B6_B06_042.fcs	Specimen_021_B6_B06_042					1	Sample	0.06551	0.047875	0.02051	0.021	0.00278	0.00278	0.00652	0.00492	0.01005	0.00848	0.00435	0.00435	0.08576	0.078785	0.42695	0.41215	0.00193	0.00193	0.16288	0.168605	0.01425	0.01501	0.0112	0.0351	0.01651	0.014705
Martin SPB LegendPlex	Specimen_022_C6_C06_043.fcs	Specimen_022_C6_C06_043	14	M453	Dox	Day -7	1	Sample	1.02163		0.03482		0.00503		0.00522		0.00691		0.00435		0.04542		0.63349		0.00193		0.1079		0.01782		0.0112		0.00802
Martin SPB LegendPlex	Specimen_022_D6_D06_044.fcs	Specimen_022_D6_D06_044					1	Sample	1.09235	1.05699	0.03306	0.03394	0.00461	0.00482	0.00573	0.005475	0.00646	0.006685	0.00435	0.00435	0.05606	0.05074	0.62784	0.630665	0.00193	0.00193	0.11513	0.111515	0.01275	0.015285	0.0112	0.0112	0.00548	0.00675
Martin SPB LegendPlex	Specimen_023_E6_E06_045.fcs	Specimen_023_E6_E06_045	15	M505	Dox	Day -7	1	Sample	0.03024		0.04551		0.08562		0.00332		0.00646		0.00435		0.03764		1.38137		0.00193		3.36019		0.00538		0.4284		0.00548
Martin SPB LegendPlex	Specimen_023_F6_F06_046.fcs	Specimen_023_F6_F06_046					1	Sample	0.03024	0.03024	0.04747	0.04649	0.0933	0.08946	0.00678	0.00505	0.00646	0.00646	0.00435	0.00435	0.06182	0.04973	1.40531	1.39334	0.00193	0.00193	3.41501	3.3876	0.00891	0.007145	0.4505	0.43945	0.00548	0.00548
Martin SPB LegendPlex	Specimen_024_G6_G06_047.fcs	Specimen_024_G6_G06_047	16	M393	Dox	Day +1	1	Sample	0.0556		0.50766		0.01052		0.00678		0.01005		0.00435		0.02455		1.08022		0.01758		0.1079		0.01032		0.0112		0.00644
Martin SPB LegendPlex	Specimen_024_H6_H06_048.fcs	Specimen_024_H6_H06_048					1	Sample	0.12479	0.090195	0.2625	0.38508	0.00461	0.007565	0.00332	0.00505	0.01293	0.01149	0.00435	0.00435	0.02214	0.023345	1.35251	1.21637	0.00609	0.011835	0.1079	0.1079	0.00891	0.009615	0.0112	0.0112	0.00548	0.00596
Martin SPB LegendPlex	Specimen_025_A7_A07_049.fcs	Specimen_025_A7_A07_049	17	M394	Dox	Day +1	1	Sample	0.0622		0.01829		0.00278		0.00376		0.00646		0.00435		0.10545		0.41842		0.01203		0.1079		0.00285		0.0112		0.04091
Martin SPB LegendPlex	Specimen_025_B7_B07_050.fcs	Specimen_025_B7_B07_050					1	Sample	0.03024	0.04622	0.01909	0.01869	0.00278	0.00278	0.01179	0.007775	0.01498	0.01072	0.00435	0.00435	0.11109	0.10827	0.42185	0.420135	0.0123	0.012165	0.1079	0.1079	0.0034	0.003125	0.0112	0.0112	0.03962	0.040265
Martin SPB LegendPlex	Specimen_026_C7_C07_051.fcs	Specimen_026_C7_C07_051	18	M395	Dox	Day +1	1	Sample	0.35425		0.01232		0.00278		0.03618		0.02067		0.00435		0.05606		3.29222		0.00647		8.30691		0.11408		6.1153		0.01629
Martin SPB LegendPlex	Specimen_026_D7_D07_052.fcs	Specimen_026_D7_D07_052					1	Sample	0.38571	0.36998	0.01197	0.012145	0.00278	0.00278	0.03191	0.034045	0.01293	0.0168	0.00435	0.00435	0.04727	0.051665	3.04151	3.16687	0.00673	0.0066	7.70444	8.00568	0.10027	0.107175	5.3588	5.73705	0.01003	0.01316
Martin SPB LegendPlex	Specimen_027_E7_E07_053.fcs	Specimen_027_E7_E07_053	19	M407	SPB	Day +1	1	Sample	0.04242		0.09248		0.00278		0.00732		0.01694		0.00435		0.014		0.2617		0.08633		0.1079		0.00417		0.0362		0.00879
Martin SPB LegendPlex	Specimen_027_F7_F07_054.fcs	Specimen_027_F7_F07_054					1	Sample	0.03024	0.03633	0.09533	0.093905	0.00278	0.00278	0.00376	0.00554	0.02187	0.019405	0.00435	0.00435	0.03349	0.023745	0.2609	0.2613	0.09095	0.08864	0.1079	0.1079	0.0071	0.005635	0.1018	0.069	0.01738	0.013085
Martin SPB LegendPlex	Specimen_028_G7_G07_055.fcs	Specimen_028_G7_G07_055	20	M408	SPB	Day +1	1	Sample	0.04901		0.0521		0.00312		0.1051		0.10535		0.00435		0.10773		0.6741		0.0207		0.30578		0.00285		0.0955		0.00548
Martin SPB LegendPlex	Specimen_028_H7_H07_056.fcs	Specimen_028_H7_H07_056					1	Sample	0.08532	0.067165	0.05385	0.052975	0.00278	0.00295	0.11208	0.10859	0.10927	0.10731	0.00435	0.00435	0.10077	0.10425	0.67864	0.67637	0.01843	0.019565	0.29096	0.29837	0.00285	0.00285	0.0335	0.0645	0.00548	0.00548
Martin SPB LegendPlex	Specimen_029_A8_A08_057.fcs	Specimen_029_A8_A08_057	21	M410	SPB	Day +1	1	Sample	0.03024		0.13268		0.00278		0.00896		0.00646		0.00435		0.02214		0.39013		0.09498		0.26575		0.0071		0.0112		0.00879
Martin SPB LegendPlex	Specimen_029_B8_B08_058.fcs	Specimen_029_B8_B08_058					1	Sample	0.03024	0.03024	0.11956	0.12612	0.00278	0.00278	0.00952	0.00924	0.00646	0.00646	0.00435	0.00435	0.04353	0.032835	0.39616	0.393145	0.08879	0.091885	0.33	0.297875	0.00845	0.007775	0.0112	0.0112	0.00853	0.00866
Martin SPB LegendPlex	Specimen_030_C8_C08_059.fcs	Specimen_030_C8_C08_059	22	M411	SPB	Day +1	1	Sample	0.46219		0.00096		0.00278		0.00472		0.01821		0.00435		0.03349		0.74157		0.01041		0.1079		0.00285		0.0112		0.0804
Martin SPB LegendPlex	Specimen_030_D8_D08_060.fcs	Specimen_030_D8_D08_060					1	Sample	0.03024	0.246215	0.01538	0.00817	0.00278	0.00278	0.01237	0.008545	0.00646	0.012335	0.00435	0.00435	0.03135	0.03242	0.75261	0.74709	0.01094	0.010675	0.1079	0.1079	0.00285	0.00285	0.0112	0.0112	0.08519	0.082795
Martin SPB LegendPlex	Specimen_031_E8_E08_061.fcs	Specimen_031_E8_E08_061	23	M412	SPB	Day +1	1	Sample	0.03024		0.04031		0.00278		0.00332		0.01564		0.00435		0.02214		0.89653		0.0302		0.52272		0.00891		0.0112		0.0059
Martin SPB LegendPlex	Specimen_031_F8_F08_062.fcs	Specimen_031_F8_F08_062					1	Sample	1.20436	0.6173	0.03886	0.039585	0.00278	0.00278	0.00625	0.004785	0.0143	0.01497	0.00435	0.00435	0.01436	0.01825	0.89653	0.89653	0.03543	0.032815	0.42167	0.472195	0.00754	0.008225	0.0112	0.0112	0.01125	0.008575
Martin SPB LegendPlex	Specimen_032_G8_G08_063.fcs	Specimen_032_G8_G08_063	24	M418	SPB	Day +1	1	Sample	0.09522		0.03126		0.00604		0.00625		0.01694		0.00435		0.10196		0.68764		0.03485		0.31067		0.01177		0.0531		0.00548
Martin SPB LegendPlex	Specimen_032_H8_H08_064.fcs	Specimen_032_H8_H08_064					1	Sample	0.98594	0.54058	0.03157	0.031415	0.00278	0.00441	0.00841	0.00733	0.00646	0.0117	0.00435	0.00435	0.09533	0.098645	0.71112	0.69938	0.03339	0.03412	0.39497	0.35282	0.01275	0.01226	0.14	0.09655	0.00548	0.00548
Martin SPB LegendPlex	Specimen_033_A9_A09_065.fcs	Specimen_033_A9_A09_065	25	M419	SPB	Day +1	1	Sample	0.92422		0.03193		0.01533		0.00448		0.03586		0.00435		0.03764		0.9155		0.02299		0.36761		0.00285		0.0112		0.01149
Martin SPB LegendPlex	Specimen_033_B9_B09_066.fcs	Specimen_033_B9_B09_066					1	Sample	0.94101	0.932615	0.00605	0.01899	0.00278	0.009055	0.00705	0.005765	0.01945	0.027655	0.00435	0.00435	0.02688	0.03226	0.93018	0.92284	0.02213	0.02256	0.47747	0.42254	0.0034	0.003125	0.0112	0.0112	0.00644	0.008965
Martin SPB LegendPlex	Specimen_034_C9_C09_067.fcs	Specimen_034_C9_C09_067	26	M448	SPB	Day +1	1	Sample	0.64169		0.02015		0.10797		0.00732		0.01629		0.00435		0.08241		0.97244		0.0123		0.1079		0.00304		0.0112		0.00548
Martin SPB LegendPlex	Specimen_034_D9_D09_068.fcs	Specimen_034_D9_D09_068					1	Sample	0.63617	0.63893	0.02033	0.02024	0.10553	0.10675	0.00625	0.006785	0.02187	0.01908	0.00435	0.00435	0.08576	0.084085	0.94327	0.957855	0.0134	0.01285	0.1079	0.1079	0.00285	0.002945	0.0112	0.0112	0.00548	0.00548
Martin SPB LegendPlex	Specimen_035_E9_E09_069.fcs	Specimen_035_E9_E09_069	27	M451	Dox	Day +1	1	Sample	0.07046		0.09476		0.00278		0.08459		0.01079		0.00435		0.03865		1.41867		0.01928		0.1079		0.00304		0.0649		0.0059
Martin SPB LegendPlex	Specimen_035_F9_F09_070.fcs	Specimen_035_F9_F09_070					1	Sample	0.03585	0.053155	0.09476	0.09476	0.00278	0.00278	0.07936	0.081975	0.01694	0.013865	0.00435	0.00435	0.03025	0.03445	1.40224	1.41046	0.025	0.02214	0.1079	0.1079	0.00285	0.002945	0.0308	0.04785	0.00548	0.00569
Martin SPB LegendPlex	Specimen_036_G9_G09_071.fcs	Specimen_036_G9_G09_071	28	M452	Dox	Day +1	1	Sample	0.03257		0.33497		0.00278		0.00448		0.01758		0.00435		0.07328		0.53726		0.01534		0.11513		0.01886		0.0112		0.00802
Martin SPB LegendPlex	Specimen_036_H9_H09_072.fcs	Specimen_036_H9_H09_072					1	Sample	0.03024	0.031405	0.34775	0.34136	0.00278	0.00278	0.00332	0.0039	0.02755	0.022565	0.00435	0.00435	0.06883	0.071055	0.54144	0.53935	0.01368	0.01451	0.1079	0.111515	0.01782	0.01834	0.0112	0.0112	0.01428	0.01115
Martin SPB LegendPlex	Specimen_037_A10_A10_073.fcs	Specimen_037_A10_A10_073	29	M453	Dox	Day +1	1	Sample	0.57774		0.0178		0.00406		0.00472		0.0143		0.00435		0.04542		0.64624		0.01258		0.1079		0.0034		0.0112		0.00548
Martin SPB LegendPlex	Specimen_037_B10_B10_074.fcs	Specimen_037_B10_B10_074					1	Sample	0.63617	0.606955	0.0021	0.00995	0.00503	0.004545	0.00423	0.004475	0.0143	0.0143	0.00435	0.00435	0.04063	0.043025	0.6533	0.64977	0.01271	0.012645	0.1079	0.1079	0.00938	0.00639	0.0112	0.0112	0.00548	0.00548
Martin SPB LegendPlex	Specimen_038_C10_C10_075.fcs	Specimen_038_C10_C10_075	30	M505	Dox	Day +1	1	Sample	0.03024		0.02287		0.0982		0.00678		0.00646		0.00435		0.03025		1.22591		0.01121		3.45897		0.00666		0.6351		0.00548
Martin SPB LegendPlex	Specimen_038_D10_D10_076.fcs	Specimen_038_D10_D10_076					1	Sample	0.03024	0.03024	0.02314	0.023005	0.09973	0.098965	0.00786	0.00732	0.00646	0.00646	0.00435	0.00435	0.04353	0.03689	1.24951	1.23771	0.01081	0.01101	3.50512	3.48204	0.00891	0.007785	0.5563	0.5957	0.00548	0.00548
Martin SPB LegendPlex	Specimen_039_E10_E10_077.fcs	Specimen_039_E10_E10_077	31	M393	Dox	Day +7	1	Sample	0.03024		0.03777		0.01175		0.00423		0.01293		0.00435		0.02091		0.97056		0.00193		0.1079		0.00285		0.0112		0.00802
Martin SPB LegendPlex	Specimen_039_F10_F10_078.fcs	Specimen_039_F10_F10_078					1	Sample	0.03024	0.03024	0.03931	0.03854	0.01052	0.011135	0.00625	0.00524	0.01151	0.01222	0.00435	0.00435	0.01965	0.02028	0.96218	0.96637	0.00193	0.00193	0.1079	0.1079	0.00285	0.00285	0.0112	0.0112	0.00802	0.00802
Martin SPB LegendPlex	Specimen_040_G10_G10_079.fcs	Specimen_040_G10_G10_079	32	M394	Dox	Day +7	1	Sample	0.03024		0.04747		0.00351		0.01237		0.00646		0.00435		0.12739		0.4781		0.00193		0.1079		0.00285		0.0112		0.04027
Martin SPB LegendPlex	Specimen_040_H10_H10_080.fcs	Specimen_040_H10_H10_080					1	Sample	0.03024	0.03024	0.04999	0.04873	0.00278	0.003145	0.01237	0.01237	0.00929	0.007875	0.00435	0.00435	0.12334	0.125365	0.48016	0.47913	0.00193	0.00193	0.1079	0.1079	0.00476	0.003805	0.0112	0.0112	0.04219	0.04123
Martin SPB LegendPlex	Specimen_041_A11_A11_081.fcs	Specimen_041_A11_A11_081	33	M395	Dox	Day +7	1	Sample	1.13489		0.03795		0.00278		0.03219		0.00646		0.00435		0.05087		2.77328		0.00193		7.95635		0.1635		5.6944		0.01971
Martin SPB LegendPlex	Specimen_041_B11_B11_082.fcs	Specimen_041_B11_B11_082					1	Sample	1.12365	1.12927	0.03813	0.03804	0.00278	0.00278	0.03787	0.03503	0.00646	0.00646	0.00435	0.00435	0.03964	0.045255	2.79122	2.78225	0.00193	0.00193	7.88043	7.91839	0.15386	0.15868	5.5296	5.612	0.02116	0.020435
Martin SPB LegendPlex	Specimen_042_C11_C11_083.fcs	Specimen_042_C11_C11_083	34	M407	SPB	Day +7	1	Sample	0.66231		0.02171		0.00461		0.00705		0.00646		0.00435		0.02802		0.24873		0.00193		0.1079		0.0058		0.0308		0.01149
Martin SPB LegendPlex	Specimen_042_D11_D11_084.fcs	Specimen_042_D11_D11_084					1	Sample	0.66916	0.665735	0.00239	0.01205	0.00278	0.003695	0.01179	0.00942	0.01151	0.008985	0.00435	0.00435	0.014	0.02101	0.2585	0.253615	0.00193	0.00193	0.1079	0.1079	0.0034	0.0046	0.0619	0.04635	0.01474	0.013115
Martin SPB LegendPlex	Specimen_043_E11_E11_085.fcs	Specimen_043_E11_E11_085	35	M408	SPB	Day +7	1	Sample	0.0556		0.03813		0.00278		0.09842		0.09783		0.00435		0.09717		0.50474		0.00193		0.31067		0.00496		0.0112		0.00562
Martin SPB LegendPlex	Specimen_043_F11_F11_086.fcs	Specimen_043_F11_F11_086					1	Sample	0.03024	0.04292	0.03913	0.03863	0.00285	0.002815	0.10598	0.1022	0.10365	0.10074	0.00435	0.00435	0.12385	0.11051	0.55062	0.52768	0.00193	0.00193	0.24508	0.277875	0.00285	0.003905	0.0112	0.0112	0.00904	0.00733
Martin SPB LegendPlex	Specimen_044_G11_G11_087.fcs	Specimen_044_G11_G11_087	36	M410	SPB	Day +7	1	Sample	0.16062		0.10375		0.00278		0.00896		0.00646		0.00435		0.03349		0.32133		0.13565		0.47327		0.00417		0.0112		0.00548
Martin SPB LegendPlex	Specimen_044_H11_H11_088.fcs	Specimen_044_H11_H11_088					1	Sample	0.14438	0.1525	0.10683	0.10529	0.00278	0.00278	0.01008	0.00952	0.01151	0.008985	0.00435	0.00435	0.02914	0.031315	0.30715	0.31424	0.13536	0.135505	0.29096	0.382115	0.00845	0.00631	0.0112	0.0112	0.00954	0.00751
Martin SPB LegendPlex	Specimen_045_A12_A12_089.fcs	Specimen_045_A12_A12_089	37	M411	SPB	Day +7	1	Sample	0.03024		0.06727		0.00278		0.00376		0.00646		0.00435		0.014		0.6486		0.02184		0.15125		0.00601		0.0112		0.07497
Martin SPB LegendPlex	Specimen_045_B12_B12_090.fcs	Specimen_045_B12_B12_090					1	Sample	0.03024	0.03024	0.06364	0.065455	0.00278	0.00278	0.00652	0.00514	0.00646	0.00646	0.00435	0.00435	0.014	0.014	0.6533	0.65095	0.02356	0.0227	0.13942	0.145335	0.00285	0.00443	0.0112	0.0112	0.07057	0.07277
Martin SPB LegendPlex	Specimen_046_C12_C12_091.fcs	Specimen_046_C12_C12_091	38	M412	SPB	Day +7	1	Sample	0.03024		0.04917		0.00278		0.00472		0.00929		0.00435		0.014		0.7855		0.00193		0.40395		0.00285		0.0112		0.00724
Martin SPB LegendPlex	Specimen_046_D12_D12_092.fcs	Specimen_046_D12_D12_092					1	Sample	0.03024	0.03024	0.05174	0.050455	0.00278	0.00278	0.00376	0.00424	0.01005	0.00967	0.00435	0.00435	0.014	0.014	0.7914	0.78845	0.00193	0.00193	0.34897	0.37646	0.00322	0.003035	0.0112	0.0112	0.00853	0.007885
Martin SPB LegendPlex	Specimen_047_E12_E12_093.fcs	Specimen_047_E12_E12_093	39	M418	SPB	Day +7	1	Sample	1.50204		0.04935		0.01252		0.00332		0.02067		0.00435		0.08838		0.6603		0.0092		0.23984		0.01177		0.0112		0.00548
Martin SPB LegendPlex	Specimen_047_F12_F12_094.fcs	Specimen_047_F12_F12_094					1	Sample	0.08202	0.79203	0.05091	0.05013	0.0133	0.01291	0.00625	0.004785	0.00691	0.01379	0.00435	0.00435	0.06577	0.077075	0.65096	0.65563	0.00907	0.009135	0.11513	0.177485	0.01129	0.01153	0.0134	0.0123	0.00548	0.00548
Martin SPB LegendPlex	Specimen_048_G12_G12_095.fcs	Specimen_048_G12_G12_095	40	M419	SPB	Day +7	1	Sample	0.03024		0.02519		0.025		0.004		0.01151		0.00435		0.04353		0.83004		0.00193		0.42167		0.00285		0.0112		0.00548
Martin SPB LegendPlex	Specimen_048_H12_H12_096.fcs	Specimen_048_H12_H12_096					1	Sample	0.14113	0.085685	0.0256	0.025395	0.02341	0.024205	0.00332	0.00366	0.02067	0.01609	0.00435	0.00435	0.01706	0.030295	0.8754	0.85272	0.00193	0.00193	0.42167	0.42167	0.00285	0.00285	0.0112	0.0112	0.00697	0.006225
							IL-23	IL-1a	IFNy	TNFa	MCP-1	IL-12	IL-1B	IL-10	IL-6	IL-27	IL-17A	IFNB	GM-CSF
			1	M393	Dox	Day -7	0.102505	0.04464	0.010675	0.005225	0.007875	0.00435	0.018355	1.17053	0.0025	0.1079	0.004535	0.0112	0.00548
			2	M394	Dox	Day -7	0.03024	0.027165	0.00278	0.01659	0.00646	0.00435	0.09712	0.296495	0.004705	0.1079	0.00285	0.0112	0.03976
			3	M395	Dox	Day -7	0.56791	0.06383	0.00278	0.023635	0.00646	0.00435	0.05564	3.08091	0.0075	6.83838	0.07659	4.8568	0.0165
			4	M407	SPB	Day -7	0.274285	0.015885	0.00288	0.00587	0.018195	0.00435	0.037075	0.338445	0.00216	0.13539	0.00785	0.08185	0.01519
			5	M408	SPB	Day -7	0.058905	0.02676	0.00372	0.09716	0.100295	0.00435	0.11647	0.67028	0.00193	0.20438	0.00285	0.0335	0.011535
			6	M410	SPB	Day -7	0.09438	0.02811	0.003555	0.01055	0.00646	0.00435	0.02028	0.48488	0.0944	0.26576	0.00884	0.0112	0.008275
			7	M411	SPB	Day -7	0.047875	0.051805	0.00278	0.006045	0.0117	0.00435	0.030395	0.726445	0.020855	0.1079	0.00602	0.0112	0.086525
			8	M412	SPB	Day -7	0.031405	0.07649	0.003385	0.00402	0.008985	0.00435	0.03378	1.00433	0.00193	0.510485	0.00635	0.0112	0.010765
			9	M418	SPB	Day -7	1.65887	0.060495	0.005035	0.00614	0.013565	0.00435	0.092525	0.59073	0.01047	0.370555	0.0198	0.1271	0.00675
			10	M419	SPB	Day -7	0.1035	0.31377	0.01668	0.007	0.009695	0.00435	0.041585	1.02328	0.00193	0.278345	0.007325	0.0112	0.01451
			11	M448	SPB	Day -7	0.07541	0.035505	0.10477	0.0109	0.02808	0.00435	0.085745	0.94878	0.00193	0.111515	0.003875	0.01465	0.00548
			12	M451	Dox	Day -7	0.07541	0.114105	0.010525	0.06858	0.01498	0.00435	0.055055	1.51697	0.00193	0.165915	0.008005	0.0548	0.0102
			13	M452	Dox	Day -7	0.047875	0.021	0.00278	0.00492	0.00848	0.00435	0.078785	0.41215	0.00193	0.168605	0.01501	0.0351	0.014705
			14	M453	Dox	Day -7	1.05699	0.03394	0.00482	0.005475	0.006685	0.00435	0.05074	0.630665	0.00193	0.111515	0.015285	0.0112	0.00675
			15	M505	Dox	Day -7	0.03024	0.04649	0.08946	0.00505	0.00646	0.00435	0.04973	1.39334	0.00193	3.3876	0.007145	0.43945	0.00548
			16	M393	Dox	Day +1	0.090195	0.38508	0.007565	0.00505	0.01149	0.00435	0.023345	1.21637	0.011835	0.1079	0.009615	0.0112	0.00596
			17	M394	Dox	Day +1	0.04622	0.01869	0.00278	0.007775	0.01072	0.00435	0.10827	0.420135	0.012165	0.1079	0.003125	0.0112	0.040265
			18	M395	Dox	Day +1	0.36998	0.012145	0.00278	0.034045	0.0168	0.00435	0.051665	3.16687	0.0066	8.00568	0.107175	5.73705	0.01316
			19	M407	SPB	Day +1	0.03633	0.093905	0.00278	0.00554	0.019405	0.00435	0.023745	0.2613	0.08864	0.1079	0.005635	0.069	0.013085
			20	M408	SPB	Day +1	0.067165	0.052975	0.00295	0.10859	0.10731	0.00435	0.10425	0.67637	0.019565	0.29837	0.00285	0.0645	0.00548
			21	M410	SPB	Day +1	0.03024	0.12612	0.00278	0.00924	0.00646	0.00435	0.032835	0.393145	0.091885	0.297875	0.007775	0.0112	0.00866
			22	M411	SPB	Day +1	0.246215	0.00817	0.00278	0.008545	0.012335	0.00435	0.03242	0.74709	0.010675	0.1079	0.00285	0.0112	0.082795
			23	M412	SPB	Day +1	0.6173	0.039585	0.00278	0.004785	0.01497	0.00435	0.01825	0.89653	0.032815	0.472195	0.008225	0.0112	0.008575
			24	M418	SPB	Day +1	0.54058	0.031415	0.00441	0.00733	0.0117	0.00435	0.098645	0.69938	0.03412	0.35282	0.01226	0.09655	0.00548
			25	M419	SPB	Day +1	0.932615	0.01899	0.009055	0.005765	0.027655	0.00435	0.03226	0.92284	0.02256	0.42254	0.003125	0.0112	0.008965
			26	M448	SPB	Day +1	0.63893	0.02024	0.10675	0.006785	0.01908	0.00435	0.084085	0.957855	0.01285	0.1079	0.002945	0.0112	0.00548
			27	M451	Dox	Day +1	0.053155	0.09476	0.00278	0.081975	0.013865	0.00435	0.03445	1.41046	0.02214	0.1079	0.002945	0.04785	0.00569
			28	M452	Dox	Day +1	0.031405	0.34136	0.00278	0.0039	0.022565	0.00435	0.071055	0.53935	0.01451	0.111515	0.01834	0.0112	0.01115
			29	M453	Dox	Day +1	0.606955	0.00995	0.004545	0.004475	0.0143	0.00435	0.043025	0.64977	0.012645	0.1079	0.00639	0.0112	0.00548
			30	M505	Dox	Day +1	0.03024	0.023005	0.098965	0.00732	0.00646	0.00435	0.03689	1.23771	0.01101	3.48204	0.007785	0.5957	0.00548
			31	M393	Dox	Day +7	0.03024	0.03854	0.011135	0.00524	0.01222	0.00435	0.02028	0.96637	0.00193	0.1079	0.00285	0.0112	0.00802
			32	M394	Dox	Day +7	0.03024	0.04873	0.003145	0.01237	0.007875	0.00435	0.125365	0.47913	0.00193	0.1079	0.003805	0.0112	0.04123
			33	M395	Dox	Day +7	1.12927	0.03804	0.00278	0.03503	0.00646	0.00435	0.045255	2.78225	0.00193	7.91839	0.15868	5.612	0.020435
			34	M407	SPB	Day +7	0.665735	0.01205	0.003695	0.00942	0.008985	0.00435	0.02101	0.253615	0.00193	0.1079	0.0046	0.04635	0.013115
			35	M408	SPB	Day +7	0.04292	0.03863	0.002815	0.1022	0.10074	0.00435	0.11051	0.52768	0.00193	0.277875	0.003905	0.0112	0.00733
			36	M410	SPB	Day +7	0.1525	0.10529	0.00278	0.00952	0.008985	0.00435	0.031315	0.31424	0.135505	0.382115	0.00631	0.0112	0.00751
			37	M411	SPB	Day +7	0.03024	0.065455	0.00278	0.00514	0.00646	0.00435	0.014	0.65095	0.0227	0.145335	0.00443	0.0112	0.07277
			38	M412	SPB	Day +7	0.03024	0.050455	0.00278	0.00424	0.00967	0.00435	0.014	0.78845	0.00193	0.37646	0.003035	0.0112	0.007885
			39	M418	SPB	Day +7	0.79203	0.05013	0.01291	0.004785	0.01379	0.00435	0.077075	0.65563	0.009135	0.177485	0.01153	0.0123	0.00548
			40	M419	SPB	Day +7	0.085685	0.025395	0.024205	0.00366	0.01609	0.00435	0.030295	0.85272	0.00193	0.42167	0.00285	0.0112	0.006225

## Sheet: Figure 7h
Figure 7h FlexiVent Lung Function
L625															L625				L587															L587			L603
Time	Vpl	Ppl		Time	Vpl	Ppl		Time	Vpl	Ppl		Time	Vpl	Ppl	Avg Vpl	Vpl/Body weight	Average Ppl		Time	Vpl	Ppl		Time	Vpl	Ppl		Time	Vpl	Ppl		Time	Vpl	Ppl	Avg Vpl	Vpl/Body weight		Time	Vpl	Ppl		Time	Vpl	Ppl		Time	Vpl	Ppl		Time
s	mL	cmH2O		s	mL	cmH2O		s	mL	cmH2O		s	mL	cmH2O					s	mL	cmH2O		s	mL	cmH2O		s	mL	cmH2O		s	mL	cmH2O				s	mL	cmH2O		s	mL	cmH2O		s	mL	cmH2O		s
0	0.0027203	2.86944		0	0.00328517	2.81388		0	0.00396842	2.67355		0	0.00341426	2.79866	0.00334704	0.000131051	2.78888		0	0.00368704	2.74162		0	0.00158992	2.68309		0	0.00143642	2.67597		0	0.00182008	2.69671	0.00213336	8.75047e-05		0	0.00276157	2.7486		0	0.000788496	2.68332		0	0.000810029	2.68944		0
0.00390625	0.0667918	6.93927		0.00390625	0.0836574	6.89072		0.00390625	0.0880286	6.89422		0.00390625	0.0868059	6.95338	0.0813209	0.00318406	6.9194		0.00390625	0.109308	6.89601		0.00390625	0.144213	6.90593		0.00390625	0.15312	6.93887		0.00390625	0.159596	6.94638	0.141559	0.00580637		0.00390625	0.112667	6.89209		0.00390625	0.147604	6.88053		0.00390625	0.152752	6.87417		0.00390625
0.0078125	0.127523	10.7723		0.0078125	0.162665	10.7605		0.0078125	0.167579	10.772		0.0078125	0.166885	10.7807	0.156163	0.00611443	10.7714		0.0078125	0.220813	10.76		0.0078125	0.28913	10.7604		0.0078125	0.301183	10.7865		0.0078125	0.307584	10.7803	0.279678	0.0114716		0.0078125	0.228614	10.7754		0.0078125	0.297889	10.7621		0.0078125	0.307859	10.7774		0.0078125
0.0117188	0.187422	14.625		0.0117188	0.234519	14.6394		0.0117188	0.240102	14.6426		0.0117188	0.2383	14.6452	0.225086	0.00881306	14.638		0.0117188	0.311254	14.6358		0.0117188	0.394154	14.6559		0.0117188	0.406889	14.7025		0.0117188	0.412275	14.6793	0.381143	0.0156334		0.0117188	0.320254	14.6524		0.0117188	0.401644	14.6678		0.0117188	0.413944	14.6789		0.0117188
0.015625	0.263222	18.4693		0.015625	0.311524	18.4994		0.015625	0.316668	18.499		0.015625	0.31425	18.5024	0.301416	0.0118017	18.4925		0.015625	0.407527	18.4752		0.015625	0.472899	18.5412		0.015625	0.485167	18.5724		0.015625	0.491172	18.5246	0.464191	0.0190398		0.015625	0.38992	18.5218		0.015625	0.461425	18.5289		0.015625	0.473716	18.5539		0.015625
0.0195312	0.378612	22.2941		0.0195312	0.412616	22.3637		0.0195312	0.414331	22.3485		0.0195312	0.409537	22.343	0.403774	0.0158095	22.3373		0.0195312	0.533769	22.296		0.0195312	0.552095	22.4318		0.0195312	0.560928	22.405		0.0195312	0.567529	22.4959	0.55358	0.0227063		0.0195312	0.46615	22.3371		0.0195312	0.511687	22.3872		0.0195312	0.521459	22.4586		0.0195312
0.0234375	0.533657	26.1439		0.0234375	0.53348	26.2453		0.0234375	0.530244	26.1986		0.0234375	0.522939	26.1954	0.53008	0.0207549	26.1958		0.0234375	0.662071	26.2045		0.0234375	0.635527	26.2398		0.0234375	0.640122	26.2728		0.0234375	0.643106	26.2521	0.645206	0.0264646		0.0234375	0.566955	26.2134		0.0234375	0.563451	26.2403		0.0234375	0.568959	26.2988		0.0234375
0.0273438	0.703809	30.0173		0.0273438	0.658053	30.0491		0.0273438	0.648495	30.0829		0.0273438	0.637848	30.0793	0.662051	0.0259221	30.0571		0.0273438	0.785733	30.0772		0.0273438	0.719554	30.0961		0.0273438	0.718135	30.1213		0.0273438	0.719809	30.1279	0.735808	0.0301808		0.0273438	0.666794	30.0712		0.0273438	0.620102	30.0956		0.0273438	0.619389	30.1225		0.0273438
0.03125	0.683878	26.3069		0.03125	0.629118	26.2877		0.03125	0.618157	26.2822		0.03125	0.60741	26.2894	0.634641	0.0248489	26.2916		0.03125	0.767076	26.2976		0.03125	0.691423	26.2687		0.03125	0.688658	26.2345		0.03125	0.690174	26.2994	0.709333	0.0290949		0.03125	0.651409	26.2892		0.03125	0.596223	26.2506		0.03125	0.594293	26.2375		0.03125
0.0351562	0.63172	22.4086		0.0351562	0.575268	22.298		0.0351562	0.563679	22.3798		0.0351562	0.552977	22.3527	0.580911	0.0227451	22.3598		0.0351562	0.725087	22.3406		0.0351562	0.646299	22.3464		0.0351562	0.643132	22.3252		0.0351562	0.643867	22.3669	0.664596	0.0272599		0.0351562	0.619911	22.3242		0.0351562	0.561714	22.3121		0.0351562	0.559687	22.3192		0.0351562
0.0390625	0.55502	18.5163		0.0390625	0.49916	18.4505		0.0390625	0.48883	18.5046		0.0390625	0.479621	18.4977	0.505658	0.0197987	18.4923		0.0390625	0.668113	18.5049		0.0390625	0.588001	18.4754		0.0390625	0.584049	18.4401		0.0390625	0.584901	18.409	0.606266	0.0248673		0.0390625	0.577442	18.5281		0.0390625	0.520414	18.4895		0.0390625	0.518739	18.4568		0.0390625
0.0429688	0.457405	14.6377		0.0429688	0.404892	14.6197		0.0429688	0.395919	14.6231		0.0429688	0.387659	14.6177	0.411469	0.0161108	14.6245		0.0429688	0.590573	14.6566		0.0429688	0.512668	14.6172		0.0429688	0.508185	14.562		0.0429688	0.507968	14.6348	0.529849	0.0217329		0.0429688	0.526134	14.6204		0.0429688	0.471273	14.6139		0.0429688	0.469697	14.6438		0.0429688
0.046875	0.337743	10.7694		0.046875	0.291111	10.7087		0.046875	0.282573	10.7522		0.046875	0.276399	10.7441	0.296957	0.0116271	10.7436		0.046875	0.48524	10.7813		0.046875	0.412098	10.7216		0.046875	0.407995	10.6667		0.046875	0.405801	10.7176	0.427784	0.0175465		0.046875	0.450658	10.7329		0.046875	0.39641	10.6977		0.046875	0.394702	10.7127		0.046875
0.0507812	0.201011	6.85459		0.0507812	0.162902	6.85583		0.0507812	0.155864	6.84066		0.0507812	0.152196	6.84743	0.167993	0.00657765	6.84963		0.0507812	0.321779	6.86206		0.0507812	0.247833	6.85811		0.0507812	0.244081	6.74945		0.0507812	0.240942	6.85498	0.263659	0.0108146		0.0507812	0.29988	6.87962		0.0507812	0.240852	6.85567		0.0507812	0.237726	6.85469		0.0507812
[truncated: 326 more columns]

## Sheet: Figure 10f
Figure 10f Resazurin Metabolic Assay
Blank	Untransduced n=6	1010vg AAV-mSPB n=6	1010vg AAV-hSPB n=6
502	10728	10658	11684.5
504	11106.5	12024	12271.5
507	11957	11705.5	12743.5
514	11457	11807	11718.5
	10787.5	11473.5	12351.5
	9325	11561	11661.5
